# Supplementary material for: Growth Differentiation Factor-15 Correlates Inversely with Protease-Activated Receptor-1-Mediated Platelet Reactivity in Patients with Left Ventricular Assist Devices
Source: Pharmaceuticals (Basel). 2022 Apr 15;15(4):484. doi: 10.3390/ph15040484 (PMC9031879; doi:10.3390/ph15040484)
Supplement: Supplementary file 1 [file pharmaceuticals-15-00484-s001.zip]

Archive with 1 entries (1 files):
- pharmaceuticals-1661567-supplementary.pdf
